# Supplementary material for: Comparison of the Faecal Microbiota Composition Following a Dairy By-Product Supplemented Diet in Nero Siciliano and Large White × Landrace Pig Breeds
Source: Animals (Basel). 2023 Jul 16;13(14):2323. doi: 10.3390/ani13142323 (PMC10376647; doi:10.3390/ani13142323)
Supplement: Supplementary file 1 [file animals-13-02323-s001.zip]

Archive with 3 entries (3 files):
- Figures 1 and 2.pdf
- Table S1.xlsx
- Table S2.xlsx
