# Supplementary material for: Comparison of the Faecal Microbiota Composition Following a Dairy By-Product Supplemented Diet in Nero Siciliano and Large White × Landrace Pig Breeds
Source: Animals (Basel). 2023 Jul 16;13(14):2323. doi: 10.3390/ani13142323 (PMC10376647; doi:10.3390/ani13142323)
Supplement: Supplementary file 1 [file animals-13-02323-s001.zip › Table S1.xlsx]

## Sheet: metadata
sampleid	Diet	Time	Breeds
CB1_CTRL_T0	CTRL	T0	crossbreed
CB2_CTRL_T0	CTRL	T0	crossbreed
CB3_CTRL_T0	CTRL	T0	crossbreed
CB4_CTRL_T0	CTRL	T0	crossbreed
CB5_CTRL_T0	CTRL	T0	crossbreed
CB8_CTRL_T0	CTRL	T0	crossbreed
CB9_CTRL_T0	CTRL	T0	crossbreed
CB10_CTRL_T0	CTRL	T0	crossbreed
CB12_CTRL_T0	CTRL	T0	crossbreed
CB19_CTRL_T0	CTRL	T0	crossbreed
CB1_CTRL_T1	CTRL	T1	crossbreed
CB2_CTRL_T1	CTRL	T1	crossbreed
CB3_CTRL_T1	CTRL	T1	crossbreed
CB4_CTRL_T1	CTRL	T1	crossbreed
CB5_CTRL_T1	CTRL	T1	crossbreed
CB8_CTRL_T1	CTRL	T1	crossbreed
CB9_CTRL_T1	CTRL	T1	crossbreed
CB10_CTRL_T1	CTRL	T1	crossbreed
CB12_CTRL_T1	CTRL	T1	crossbreed
CB19_CTRL_T1	CTRL	T1	crossbreed
CB1_CTRL_T2	CTRL	T2	crossbreed
CB2_CTRL_T2	CTRL	T2	crossbreed
CB3_CTRL_T2	CTRL	T2	crossbreed
CB4_CTRL_T2	CTRL	T2	crossbreed
CB5_CTRL_T2	CTRL	T2	crossbreed
CB8_CTRL_T2	CTRL	T2	crossbreed
CB9_CTRL_T2	CTRL	T2	crossbreed
CB10_CTRL_T2	CTRL	T2	crossbreed
CB12_CTRL_T2	CTRL	T2	crossbreed
CB19_CTRL_T2	CTRL	T2	crossbreed
CB1_TRT_T0	TRT	T0	crossbreed
CB2_TRT_T0	TRT	T0	crossbreed
CB3_TRT_T0	TRT	T0	crossbreed
CB4_TRT_T0	TRT	T0	crossbreed
CB5_TRT_T0	TRT	T0	crossbreed
CB8_TRT_T0	TRT	T0	crossbreed
CB9_TRT_T0	TRT	T0	crossbreed
CB11_TRT_T0	TRT	T0	crossbreed
CB12_TRT_T0	TRT	T0	crossbreed
CB19_TRT_T0	TRT	T0	crossbreed
CB1_TRT_T1	TRT	T1	crossbreed
CB2_TRT_T1	TRT	T1	crossbreed
CB3_TRT_T1	TRT	T1	crossbreed
CB4_TRT_T1	TRT	T1	crossbreed
CB5_TRT_T1	TRT	T1	crossbreed
CB8_TRT_T1	TRT	T1	crossbreed
CB9_TRT_T1	TRT	T1	crossbreed
CB11_TRT_T1	TRT	T1	crossbreed
CB12_TRT_T1	TRT	T1	crossbreed
CB19_TRT_T1	TRT	T1	crossbreed
CB1_TRT_T2	TRT	T2	crossbreed
CB2_TRT_T2	TRT	T2	crossbreed
CB3_TRT_T2	TRT	T2	crossbreed
CB4_TRT_T2	TRT	T2	crossbreed
CB5_TRT_T2	TRT	T2	crossbreed
CB8_TRT_T2	TRT	T2	crossbreed
CB9_TRT_T2	TRT	T2	crossbreed
CB11_TRT_T2	TRT	T2	crossbreed
CB12_TRT_T2	TRT	T2	crossbreed
CB19_TRT_T2	TRT	T2	crossbreed
NS1_CTRL_T0	CTRL	T0	nero_siciliano
NS3_CTRL_T0	CTRL	T0	nero_siciliano
NS4_CTRL_T0	CTRL	T0	nero_siciliano
NS6_CTRL_T0	CTRL	T0	nero_siciliano
NS8_CTRL_T0	CTRL	T0	nero_siciliano
NS1_CTRL_T1	CTRL	T1	nero_siciliano
NS3_CTRL_T1	CTRL	T1	nero_siciliano
NS4_CTRL_T1	CTRL	T1	nero_siciliano
NS6_CTRL_T1	CTRL	T1	nero_siciliano
NS8_CTRL_T1	CTRL	T1	nero_siciliano
NS1_CTRL_T2	CTRL	T2	nero_siciliano
NS3_CTRL_T2	CTRL	T2	nero_siciliano
NS4_CTRL_T2	CTRL	T2	nero_siciliano
NS6_CTRL_T2	CTRL	T2	nero_siciliano
NS8_CTRL_T2	CTRL	T2	nero_siciliano
NS1_TRT_T0	TRT	T0	nero_siciliano
NS3_TRT_T0	TRT	T0	nero_siciliano
NS4_TRT_T0	TRT	T0	nero_siciliano
NS9_TRT_T0	TRT	T0	nero_siciliano
NS8_TRT_T0	TRT	T0	nero_siciliano
NS1_TRT_T1	TRT	T1	nero_siciliano
NS3_TRT_T1	TRT	T1	nero_siciliano
NS4_TRT_T1	TRT	T1	nero_siciliano
NS9_TRT_T1	TRT	T1	nero_siciliano
NS8_TRT_T1	TRT	T1	nero_siciliano
NS1_TRT_T2	TRT	T2	nero_siciliano
NS3_TRT_T2	TRT	T2	nero_siciliano
NS4_TRT_T2	TRT	T2	nero_siciliano
NS9_TRT_T2	TRT	T2	nero_siciliano
NS8_TRT_T2	TRT	T2	nero_siciliano

## Sheet: dada2 denoise-paired
sample-id	input	filtered	percentage of input passed filter	denoised	merged	percentage of input merged	non-chimeric	percentage of input non-chimeric
CB1_CTRL_T0	104636	75540	72.19	74244	69807	66.71	69002	65.94
CB2_CTRL_T0	91721	67215	73.28	65982	60023	65.44	59340	64.7
CB3_CTRL_T0	80757	59315	73.45	58333	53787	66.6	52946	65.56
CB4_CTRL_T0	89498	66857	74.7	65553	61341	68.54	60589	67.7
CB5_CTRL_T0	99396	74052	74.5	72855	68305	68.72	67382	67.79
CB8_CTRL_T0	113764	85272	74.96	84020	79312	69.72	78180	68.72
CB9_CTRL_T0	70581	51498	72.96	50413	46589	66.01	46411	65.76
CB10_CTRL_T0	106148	77583	73.09	76116	70351	66.28	69529	65.5
CB12_CTRL_T0	106605	79252	74.34	77889	73331	68.79	72444	67.96
CB19_CTRL_T0	88595	64366	72.65	63249	58528	66.06	57672	65.1
CB1_CTRL_T1	104630	77557	74.13	76179	71626	68.46	70402	67.29
CB2_CTRL_T1	105128	75885	72.18	74715	70204	66.78	69351	65.97
CB3_CTRL_T1	74082	56327	76.03	55179	51466	69.47	51048	68.91
CB4_CTRL_T1	88911	65001	73.11	63848	59040	66.4	58396	65.68
CB5_CTRL_T1	97172	70758	72.82	69605	65017	66.91	64580	66.46
CB8_CTRL_T1	100790	74859	74.27	73722	68804	68.26	67950	67.42
CB9_CTRL_T1	101146	74073	73.23	72599	66977	66.22	65762	65.02
CB10_CTRL_T1	87565	61937	70.73	60945	56838	64.91	56549	64.58
CB12_CTRL_T1	93911	69370	73.87	68299	63682	67.81	62857	66.93
CB19_CTRL_T1	109094	83219	76.28	81920	76647	70.26	75270	69
CB1_CTRL_T2	90900	65055	71.57	63869	58838	64.73	58204	64.03
CB2_CTRL_T2	110070	80778	73.39	79788	75534	68.62	74864	68.01
CB3_CTRL_T2	83458	61475	73.66	60394	56229	67.37	55744	66.79
CB4_CTRL_T2	115177	80396	69.8	79262	74417	64.61	73800	64.08
CB5_CTRL_T2	103925	77159	74.24	76250	72463	69.73	71654	68.95
CB8_CTRL_T2	116113	85515	73.65	84152	78917	67.97	77853	67.05
CB9_CTRL_T2	118071	84749	71.78	83695	79004	66.91	78135	66.18
CB10_CTRL_T2	88942	62790	70.6	61887	58160	65.39	57826	65.02
CB12_CTRL_T2	170731	119882	70.22	118399	112222	65.73	111315	65.2
CB19_CTRL_T2	92357	66588	72.1	65546	61294	66.37	60226	65.21
CB1_TRT_T0	90961	67517	74.23	66505	62511	68.72	62052	68.22
CB2_TRT_T0	102930	76671	74.49	75221	69047	67.08	67525	65.6
CB3_TRT_T0	104026	76835	73.86	75731	71859	69.08	70789	68.05
CB4_TRT_T0	112498	83467	74.19	82287	78247	69.55	77360	68.77
CB5_TRT_T0	99625	74247	74.53	73113	68910	69.17	67837	68.09
CB8_TRT_T0	94469	69560	73.63	68209	62902	66.58	61998	65.63
CB9_TRT_T0	110529	83110	75.19	81923	77370	70	75827	68.6
CB11_TRT_T0	69640	51364	73.76	50151	45749	65.69	44897	64.47
CB12_TRT_T0	86669	64688	74.64	63651	59690	68.87	58129	67.07
CB19_TRT_T0	99702	72792	73.01	71753	68002	68.21	67064	67.26
CB1_TRT_T1	98089	71538	72.93	70464	66266	67.56	65317	66.59
CB2_TRT_T1	126161	94433	74.85	93168	88325	70.01	86552	68.6
CB3_TRT_T1	84913	63652	74.96	62466	57486	67.7	57180	67.34
CB4_TRT_T1	104977	75433	71.86	74218	69224	65.94	68525	65.28
CB5_TRT_T1	112695	81984	72.75	80973	77280	68.57	75300	66.82
CB8_TRT_T1	97025	72202	74.42	70902	66407	68.44	65564	67.57
CB9_TRT_T1	97107	71240	73.36	70005	64545	66.47	63307	65.19
CB11_TRT_T1	81464	59496	73.03	58287	53966	66.25	53636	65.84
CB12_TRT_T1	80784	61386	75.99	60425	56977	70.53	56719	70.21
CB19_TRT_T1	108096	79140	73.21	77964	72903	67.44	72282	66.87
CB1_TRT_T2	104967	76038	72.44	74793	70525	67.19	69770	66.47
CB2_TRT_T2	104967	76038	72.44	74793	70525	67.19	69770	66.47
CB3_TRT_T2	89842	66397	73.9	64728	59473	66.2	58746	65.39
CB4_TRT_T2	91002	68532	75.31	67456	63496	69.77	62758	68.96
CB5_TRT_T2	102124	73681	72.15	72505	68490	67.07	67907	66.49
CB8_TRT_T2	102124	73681	72.15	72505	68490	67.07	67907	66.49
CB9_TRT_T2	96890	70084	72.33	69013	65062	67.15	64277	66.34
CB11_TRT_T2	79812	56402	70.67	55215	50848	63.71	50333	63.06
CB12_TRT_T2	110098	77092	70.02	75093	69091	62.75	67997	61.76
CB19_TRT_T2	89842	66397	73.9	64728	59473	66.2	58746	65.39
NS1_CTRL_T0	100700	72638	72.13	71393	66517	66.05	65678	65.22
NS3_CTRL_T0	123252	89337	72.48	87897	82979	67.32	80965	65.69
NS4_CTRL_T0	84487	62687	74.2	61809	58370	69.09	56883	67.33
NS6_CTRL_T0	81758	60023	73.42	59072	55121	67.42	51300	62.75
NS8_CTRL_T0	122504	88462	72.21	86711	79268	64.71	77251	63.06
NS1_CTRL_T1	81830	57422	70.17	56678	53857	65.82	52393	64.03
NS3_CTRL_T1	75557	56319	74.54	55381	51654	68.36	51123	67.66
NS4_CTRL_T1	114718	85835	74.82	84589	79560	69.35	78381	68.32
NS6_CTRL_T1	109676	82782	75.48	81628	78141	71.25	73768	67.26
NS8_CTRL_T1	98392	72839	74.03	71410	65202	66.27	64477	65.53
NS1_CTRL_T2	90544	65249	72.06	64070	59248	65.44	57932	63.98
NS3_CTRL_T2	138876	102499	73.81	101141	95161	68.52	93708	67.48
NS4_CTRL_T2	109906	80154	72.93	79046	74517	67.8	73924	67.26
NS6_CTRL_T2	15282	11284	73.84	10864	9726	63.64	9611	62.89
NS8_CTRL_T2	84233	57020	67.69	55997	52635	62.49	52077	61.82
NS1_TRT_T0	102406	76416	74.62	75374	70740	69.08	69706	68.07
NS3_TRT_T0	98637	73257	74.27	71956	67171	68.1	66154	67.07
NS4_TRT_T0	113173	83610	73.88	82363	77989	68.91	74779	66.07
NS8_TRT_T0	87181	58352	66.93	57226	52134	59.8	50022	57.38
NS9_TRT_T0	64151	47606	74.21	46829	43588	67.95	42250	65.86
NS1_TRT_T1	152277	110471	72.55	108325	100351	65.9	98019	64.37
NS3_TRT_T1	92704	66424	71.65	65332	61345	66.17	60961	65.76
NS4_TRT_T1	77807	57323	73.67	56371	53273	68.47	51375	66.03
NS8_TRT_T1	131828	99818	75.72	98507	93202	70.7	90542	68.68
NS9_TRT_T1	106118	75735	71.37	74581	70525	66.46	69742	65.72
NS1_TRT_T2	134312	95729	71.27	94396	89120	66.35	87639	65.25
NS3_TRT_T2	116500	82952	71.2	81807	77031	66.12	76000	65.24
NS4_TRT_T2	126803	90054	71.02	88854	83593	65.92	81784	64.5
NS8_TRT_T2	88360	65008	73.57	64059	60433	68.39	59760	67.63
NS9_TRT_T2	94567	66982	70.83	65597	60244	63.71	59381	62.79

## Sheet: phylum CB_CTRL
	CB1_CTRL_T0	CB2_CTRL_T0	CB3_CTRL_T0	CB4_CTRL_T0	CB5_CTRL_T0	CB8_CTRL_T0	CB9_CTRL_T0	CB10_CTRL_T0	CB12_CTRL_T0	CB19_CTRL_T0	CB1_CTRL_T1	CB2_CTRL_T1	CB3_CTRL_T1	CB4_CTRL_T1	CB5_CTRL_T1	CB8_CTRL_T1	CB9_CTRL_T1	CB10_CTRL_T1	CB12_CTRL_T1	CB19_CTRL_T1	CB1_CTRL_T2	CB2_CTRL_T2	CB3_CTRL_T2	CB4_CTRL_T2	CB5_CTRL_T2	CB8_CTRL_T2	CB9_CTRL_T2	CB10_CTRL_T2	CB12_CTRL_T2	CB19_CTRL_T2
Firmicutes	54.2723	48.6164	55.6662	57.3817	58.1476	56.4096	51.0569	51.9553	55.1364	55.2088	51.0341	48.6958	62.0867	50.8425	52.0486	55.9029	45.7209	52.9841	58.0015	55.8044	54.3382	62.3784	54.6534	45.8279	54.3277	56.5514	45.0298	54.332	49.5324	42.4269
Bacteroidota	30.5281	32.3745	32.0723	31.9101	29.4337	29.5779	35.4528	29.5344	32.6901	31.9739	37.7404	38.5171	27.8738	34.7712	34.9148	33.4614	43.2012	35.3658	32.0394	35.4192	36.8445	28.6827	37.0067	41.5271	37.4578	31.3077	43.5298	34.7733	39.7601	46.5928
Spirochaetota	8.04759	14.5922	8.38968	7.40398	8.56609	9.97826	9.88343	14.6313	7.67213	9.35463	5.81802	5.03237	4.59763	11.0367	8.77981	6.98455	7.13786	8.28485	5.3916	5.00332	6.53735	4.67514	6.30382	9.75474	5.45259	8.39402	8.62098	8.71234	8.57387	7.65948
Proteobacteria	3.32599	1.5723	1.74706	1.11571	1.52711	1.71527	0.747668	1.16642	1.70753	1.28659	2.29255	5.15926	1.79047	1.19357	1.75751	1.75865	1.29862	1.42001	2.05228	1.86927	0.711291	3.08292	0.613519	1.13821	0.958774	1.09822	0.724387	0.274963	0.90464	0.994587
Actinobacteriota	0.315933	0.170206	0.23609	0.236016	0.207771	0.19826	0.262869	0.314976	0.300922	0.206339	0.499986	0.582544	0.327143	0.203781	0.298854	0.301692	0.326937	0.162691	0.345228	0.26571	0.520583	0	0.274469	0.337398	0.48148	0.965923	0.358354	0.335489	0.334187	0.503105
Fibrobacterota	1.20721	0.669026	0.228535	0.472033	0.421478	0.263494	0.779988	0.694674	0.647397	0.54099	0.458794	0.25234	0.476023	0.571957	0.453701	0.211921	0.16727	0.472157	0.33091	0.292281	0.176964	0	0.249354	0.234417	0.108856	0.330109	0	0.389098	0	0.28061
Campilobacterota	0.513029	0.416245	0.42685	0.56776	0.701968	0.671527	0.676564	0.424283	0.58666	0.530587	0.832363	0.592637	0.965758	0.55997	0.800557	0.697572	0.787689	0.601248	0.625229	0.54072	0.417497	0.699936	0.267293	0.551491	0.537304	0.362221	1.04435	0.41158	0.375511	0.909906
Desulfobacterota	1.66662	1.5723	1.17667	0.863193	0.915675	1.1141	1.01054	1.24121	1.20231	0.450825	1.25707	1.13192	1.78264	0.794575	0.905853	0.578366	1.25148	0.580028	1.17568	0.722731	0.44155	0.324589	0.550732	0.528455	0.548469	0.784812	0.604083	0.672708	0.355747	0.537974
Verrucomicrobiota	0	0	0	0	0	0	0	0	0	0	0	0	0	0	0	0	0	0.107871	0	0	0	0	0	0	0	0.143861	0	0	0	0
Deferribacterota	0	0	0	0	0	0	0	0	0	0	0	0	0	0	0	0	0	0	0	0	0	0	0	0	0	0	0	0	0	0

## Sheet: phylum CB_TRT
	CB1_TRT_T0	CB2_TRT_T0	CB3_TRT_T0	CB4_TRT_T0	CB5_TRT_T0	CB8_TRT_T0	CB9_TRT_T0	CB11_TRT_T0	CB12_TRT_T0	CB19_TRT_T0	CB1_TRT_T1	CB2_TRT_T1	CB3_TRT_T1	CB4_TRT_T1	CB5_TRT_T1	CB8_TRT_T1	CB9_TRT_T1	CB11_TRT_T1	CB12_TRT_T1	CB19_TRT_T1	CB1_TRT_T2	CB2_TRT_T2	CB3_TRT_T2	CB4_TRT_T2	CB5_TRT_T2	CB8_TRT_T2	CB9_TRT_T2	CB11_TRT_T2	CB12_TRT_T2	CB19_TRT_T2
Firmicutes	60.8167	50.8893	54.8984	53.794	56.0609	49.921	57.5837	46.2882	53.2643	59.1659	51.3358	50.0855	61.3886	53.0055	60.239	56.7141	56.0017	56.5833	51.2491	52.4363	42.8709	42.8709	42.5663	46.8514	49.7784	49.7784	39.9723	49.5818	38.5958	42.5663
Bacteroidota	29.1675	36.6886	32.2932	34.7531	30.2342	33.4156	36.0492	37.4568	36.5291	26.8937	36.3994	37.4399	25.1014	31.8555	30.259	32.106	32.6078	30.0451	35.2369	38.8603	43.6391	43.6391	37.4579	34.8497	37.3187	37.3187	46.8628	34.3612	44.5549	37.4579
Spirochaetota	5.89506	6.65383	7.8063	7.13159	8.1003	12.823	3.61217	12.4329	6.45117	12.0422	7.60905	7.64627	9.15005	9.97592	3.30943	7.17467	5.9867	10.383	10.4216	5.31806	8.35889	8.35889	9.19892	13.6748	8.26572	8.26572	8.82275	12.4809	9.56366	9.19892
Proteobacteria	1.60188	2.19919	2.40433	1.65977	2.54286	1.3452	0.828201	1.5079	1.49667	0.618812	1.81576	1.00171	0.979363	1.72492	1.87384	0.970045	1.96029	0.768141	0.361431	1.06666	1.41895	1.41895	3.86409	1.12177	1.61397	1.61397	1.20572	0.762919	0.90004	3.86409
Actinobacteriota	0.568878	0.553869	0.56506	0.40848	0.349367	0.109681	0.27299	0.231641	0.151387	0.56215	0.372032	0.793742	1.11927	0.542868	1.749	0.282167	0.513371	0.307629	0.368483	0.390139	0.924466	0.924466	1.26477	0.589566	0.655308	0.655308	0.673647	0.564242	0.544142	1.26477
Fibrobacterota	0.452846	1.27212	0.371527	0.694157	0.543951	0.959708	0.42597	0.786244	0.349223	0.216211	1.04414	0.749838	1.10353	0.823057	0.2417	1.07071	0.685548	0.743903	0.680548	0.457929	1.20252	1.20252	2.17717	0.47962	0.970445	0.970445	1.3084	0.721197	0.757386	2.17717
Campilobacterota	0.340037	0.638282	0.834875	0.380041	0.939016	0.788735	0.27299	0.427645	0.729412	0	0.491449	0.755615	0.213361	0.542868	0.52988	0.417912	0.777165	0.762548	0.465452	0.365236	0.447184	0.447184	2.76615	1.59024	0.522774	0.522774	0.308042	0.846363	1.25153	2.76615
Desulfobacterota	1.06524	1.06331	0.75718	1.1091	0.983239	0.612923	0.928429	0.835245	0.798225	0.371287	0.858888	1.45231	0.884925	1.46662	1.64409	1.16375	1.41375	0.35424	1.10898	1.05282	0.954565	0.954565	0.623021	0.694732	0.770171	0.770171	0.715653	0.629805	1.52654	0.623021
Verrucomicrobiota	0	0	0	0	0	0	0	0	0	0	0	0	0	0	0.115538	0	0	0	0	0	0.136162	0.136162	0	0.135441	0	0	0.108904	0	0	0
Deferribacterota	0	0	0	0	0	0	0	0	0.175472	0	0	0	0	0	0	0	0	0	0	0	0	0	0	0	0	0	0	0	0	0

## Sheet: phylum NS_CTRL
	NS1_CTRL_T0	NS3_CTRL_T0	NS4_CTRL_T0	NS6_CTRL_T0	NS8_CTRL_T0	NS1_CTRL_T1	NS3_CTRL_T1	NS4_CTRL_T1	NS6_CTRL_T1	NS8_CTRL_T1	NS1_CTRL_T2	NS3_CTRL_T2	NS4_CTRL_T2	NS6_CTRL_T2	NS8_CTRL_T2
Firmicutes	50.9333	49.4238	48.424	46.5848	43.7522	40.4291	56.8981	57.824	49.657	52.6172	41.307	42.5065	51.3135	33.7218	44.9546
Bacteroidota	33.9794	39.0737	36.6014	45.5517	37.9089	40.1867	28.9693	28.5541	41.5831	32.1169	38.906	42.2024	37.6846	50.2549	40.2615
Spirochaetota	9.99117	8.59384	7.2236	1.57115	11.9817	7.71859	9.6571	8.7534	3.50559	10.4906	10.2241	11.507	7.64975	10.2799	12.132
Proteobacteria	0.706477	0.534799	3.11517	4.31969	3.90545	1.16809	0.667019	0.742527	1.64163	2.73586	3.47131	0.877193	0.815703	2.13297	0.73929
Actinobacteriota	0.316697	0.196381	0.279521	0.306043	0.191583	0	0.40295	0.273025	0.427014	0.260558	0.507492	0.671234	0.35036	0.2185	0.241949
Fibrobacterota	1.12671	0.622491	0.71902	0	0.520382	0.454259	0.580952	0.48226	0.103026	0.468384	2.70662	0.700047	0.193442	0.312142	0.178582
Campilobacterota	0.584671	0.390292	1.10754	0.189084	0.600639	7.83311	0.549655	0.479708	0.906897	0.705678	1.18242	0.620011	0.381473	2.67402	0.481979
Desulfobacterota	2.31432	1.08936	2.16409	1.32164	0.767628	1.97164	2.15167	2.81956	2.11203	0.552135	1.60706	0.755538	1.41091	0.166476	0.860265
Verrucomicrobiota	0	0	0	0	0	0	0	0	0	0	0	0	0	0	0
Deferribacterota	0	0	0.348083	0.132554	0.289964	0	0	0	0	0	0	0	0	0.2185	0

## Sheet: phylum NS_TRT
	NS1_TRT_T0	NS3_TRT_T0	NS4_TRT_T0	NS8_TRT_T0	NS9_TRT_T0	NS1_TRT_T1	NS3_TRT_T1	NS4_TRT_T1	NS8_TRT_T1	NS9_TRT_T1	NS1_TRT_T2	NS3_TRT_T2	NS4_TRT_T2	NS8_TRT_T2	NS9_TRT_T2
Firmicutes	55.7786	56.175	44.9284	48.6786	65.503	58.4285	56.4279	44.037	51.6567	43.1261	50.6898	42.8961	46.8148	60.574	43.4045
Bacteroidota	27.6691	32.6375	38.9548	35.1765	25.832	30.5716	27.0189	42.1022	35.462	44.2588	39.3911	45.8803	40.7623	26.0157	39.804
Spirochaetota	11.7493	8.31847	7.73479	6.79901	5.5929	4.91027	13.7137	5.47932	5.92984	9.00032	6.68766	6.89605	5.62702	4.87952	12.3676
Proteobacteria	3.08295	0.937207	3.74437	5.63552	0.352663	1.03551	0.854645	5.88808	2.33704	1.01947	0.845514	1.48289	2.1997	3.40863	1.19062
Actinobacteriota	0.152067	0.17686	0.225999	0.107953	0.179882	1.10999	0.329719	0.581995	0.870314	0.232285	0.537432	0.988158	0.994082	0.754685	0.801603
Fibrobacterota	0.162109	0.654533	0.216638	0	0.669822	0	0.475714	0.340633	0.112655	1.00943	0.708589	0.925	0.328915	0.137216	1.09799
Campilobacterota	0.48059	0.424766	2.17976	2.44692	0.710059	0.82229	0.142714	0.597567	1.35186	0.53913	0.433597	0.260526	1.35723	3.39023	0.458059
Desulfobacterota	0.880842	0.634882	1.4496	1.03155	1.07929	2.95453	0.943226	0.944039	2.18573	0.70259	0.616164	0.501316	1.7913	0.758032	0.761186
Verrucomicrobiota	0	0	0	0	0	0	0	0	0	0	0	0.113117	0.158271	0	0.119054
Deferribacterota	0	0	0.548282	0	0	0	0	0	0	0	0	0	0	0	0

## Sheet: famiglia CB_CTRL
	CB1_CTRL_T0	CB2_CTRL_T0	CB3_CTRL_T0	CB4_CTRL_T0	CB5_CTRL_T0	CB8_CTRL_T0	CB9_CTRL_T0	CB10_CTRL_T0	CB12_CTRL_T0	CB19_CTRL_T0	CB1_CTRL_T1	CB2_CTRL_T1	CB3_CTRL_T1	CB4_CTRL_T1	CB5_CTRL_T1	CB8_CTRL_T1	CB9_CTRL_T1	CB10_CTRL_T1	CB12_CTRL_T1	CB19_CTRL_T1	CB1_CTRL_T2	CB2_CTRL_T2	CB3_CTRL_T2	CB4_CTRL_T2	CB5_CTRL_T2	CB8_CTRL_T2	CB9_CTRL_T2	CB10_CTRL_T2	CB12_CTRL_T2	CB19_CTRL_T2
F082	1.18547	0.682508	0.173762	1.20814	1.43955	0.584548	12.8116	1.17505	0.469328	0.390137	10.031	11.1678	3.18132	8.59134	13.8897	8.40324	13.2888	14.0056	3.41092	2.95204	10.9391	8.01453	12.3995	8.22629	11.1522	1.2819	15.582	8.06212	12.1619	3.32581
Lactobacillaceae	6.6122	5.88967	5.93595	6.0393	4.31918	4.64531	6.21283	3.87776	5.42242	9.52225	4.49041	4.76014	4.65198	6.06932	2.64143	5.96364	7.5663	5.40868	5.6154	4.01483	4.69399	4.69399	4.7016	2.14156	2.99086	2.99086	3.84897	3.15896	1.88685	4.7016
Prevotellaceae	13.5373	18.3771	16.8492	17.2639	17.3206	16.7089	11.3809	16.2465	19.2949	17.4764	17.9143	15.7864	15.5755	13.0283	13.3292	14.9728	20.0085	11.3654	19.81	19.6386	16.7291	12.484	10.8388	15.3767	17.0933	15.0553	14.2804	10.2722	14.3619	20.3766
Streptococcaceae	0.357961	0	0.107657	1.56299	1.22436	0.349194	1.72588	1.52598	0.738501	0.260092	1.59655	0.999265	2.5427	0.864785	2.24373	1.73657	1.23628	1.23786	2.39432	0.827687	0.410625	0	0.382104	0.170732	0.555447	0.547185	0.111346	0.178121	0.406953	0.816923
Clostridiaceae	1.80719	2.3694	4.26661	4.30606	1.60725	1.74853	4.4623	2.64782	2.406	3.02053	3.42604	1.76061	3.1441	3.72971	3.82936	2.96836	4.34141	3.25028	2.58523	3.8249	0.68552	0.463507	0.658367	0.747967	0.701985	1.24208	0.433864	0.463459	1.27656	1.6106
Spirochaetaceae	8.04759	14.5922	8.38968	7.40398	8.56609	9.97826	9.88343	14.6313	7.67213	9.35463	5.81802	5.03237	4.59763	10.934	8.77981	6.98455	7.13786	8.28485	5.3916	5.00332	6.53735	4.67247	6.30382	9.71138	5.45259	8.39402	8.62098	8.70716	8.57387	7.65948
Lachnospiraceae	8.94757	12.4301	12.1369	10.3369	8.41323	9.08544	6.54155	6.20461	9.30926	8.40096	7.19298	6.19746	8.95628	8.19063	6.30845	8.84621	5.99282	6.33433	8.90275	11.0363	7.30362	6.33148	7.52727	6.99864	8.46847	8.20007	7.41025	6.68384	6.98468	6.36934
Christensenellaceae	5.26941	2.4486	3.90398	4.44965	4.94346	3.74904	4.91047	3.8804	2.78974	4.07824	4.75697	8.51033	7.27942	5.78636	4.08486	4.53127	3.27241	6.18225	5.83865	2.8617	6.37241	4.50951	10.428	3.771	5.07578	5.82637	6.15729	11.6297	5.65063	1.65377
[Eubacterium]_coprostanoligenes_group	2.42312	1.36333	1.14267	2.33871	2.07919	2.05295	2.02538	1.6583	1.62056	2.05819	2.47152	1.06848	2.82479	1.96075	2.32425	2.31199	1.76546	1.62691	2.38478	2.05527	1.93457	2.43909	2.46663	2.62873	3.01449	3.98829	2.15396	2.907	2.05363	3.22784
p-2534-18B5_gut_group	1.884	0.667341	0.239867	0.701447	0.488261	1.62318	0	0.801105	2.68759	0.743862	0.13636	0.23071	0.620984	0	0	0.353201	0.133816	0	0.485228	0.326823	0	0	0	0.101626	0	0.89913	0.161259	0.171203	0.159008	0.451632
Rikenellaceae	4.82595	4.60566	4.48004	4.63285	4.10644	5.60629	5.83913	5.07127	4.65739	6.0688	3.4232	3.85863	2.93058	3.45058	3.08764	4.56218	4.22128	4.95853	2.77296	4.2301	4.03752	3.40083	4.5709	5.38889	3.03821	6.36327	5.41883	4.54986	4.89602	8.29874
Ruminococcaceae	5.2042	4.64611	4.57069	4.49752	5.25956	5.22896	4.18866	6.47787	5.82243	3.79387	4.76407	4.61998	6.40182	4.66299	5.54196	5.18028	4.85995	4.76755	6.66274	5.34077	8.05787	7.46821	6.50294	11.5732	8.43219	6.79229	10.5702	6.75302	11.8807	3.52173
Oscillospiraceae	12.3257	11.2706	13.8934	13.7038	15.3008	12.8972	12.1114	11.9216	12.001	14.3987	13.4769	14.4857	13.8007	11.9118	11.7296	13.6806	9.28652	13.445	12.5953	11.8945	10.903	9.78708	11.2084	10.5149	14.4249	16.6442	11.3867	11.0469	10.3481	13.1289
Succinivibrionaceae	2.92745	0.884732	0.751709	0.323491	0.808821	0.648503	0.211157	0.552288	0.927613	0.858302	1.95733	4.93865	1.34775	0.585657	1.00341	1.1376	0.915422	0.694973	1.51455	1.23555	0.233661	0	0	0.113821	0.400536	0	0	0	0.131159	0
Muribaculaceae	4.68247	2.60195	3.74721	2.54172	3.29762	2.53518	2.44339	2.78733	2.68759	2.65293	2.61356	4.7685	2.86593	2.30324	2.54103	2.46063	3.22375	1.84265	2.74432	3.51534	1.88131	1.05925	1.49254	2.00542	2.71304	2.34031	1.37582	1.91436	2.18928	4.07631
Peptostreptococcaceae	0.673894	0.305022	0.670494	0.63873	0.783592	0.570478	0.69811	0.565232	0.80476	0.761201	1.08378	0.229269	0.566134	0.55997	0.820688	0.815305	1.10094	0.52344	0.55841	1.29002	0.18899	0.112203	0.161452	0.247967	0.267954	0.769399	0.144621	0.178121	0.292863	0.720619
Hungateiclostridiaceae	0	0	0	1.80231	0	0	0.325354	2.04231	0	0	0	0.310017	0	0.565107	1.24342	0	0	0.648995	0	0	8.60422	21.3587	6.72898	2.63686	5.42608	0.484246	0.574646	4.98046	0.38719	0
Bacteroidales_RF16_group	1.19272	2.28008	2.0927	2.68861	0.854828	0.817345	1.6634	1.316	0.967644	1.85359	1.00565	0.23792	0.83255	1.31173	0.227625	0.694628	0.763359	1.32275	0.898866	1.10668	1.34527	1.37049	1.39208	2.31707	1.68448	2.31205	2.64414	2.27406	2.05902	4.0348
Bifidobacteriaceae	0.228979	0	0.120878	0	0	0	0.1616	0.194164	0.102148	0.164725	0.382091	0.276853	0.207648	0.136996	0.170331	0.172185	0.234178	0.127323	0.195682	0.189983	0.40547	0	0.177598	0.311653	0.404723	0.742425	0.23549	0.25767	0.275794	0.393518
Paludibacteraceae	0.520275	0.428042	0.409852	0.348248	0.911223	0.534664	0.258559	0.222929	0.861355	0.723055	0.328116	0.57966	0.289923	0.181519	0.187365	0.615158	0.466835	0.153849	0.305455	0.985785	0.103086	0.168305	0.294202	0.246612	0	0.730865	0.606642	0.273233	0.440192	3.58317
Fibrobacteraceae	1.20721	0.669026	0.228535	0.472033	0.421478	0.263494	0.779988	0.694674	0.647397	0.54099	0.458794	0.25234	0.476023	0.571957	0.453701	0.211921	0.16727	0.472157	0.33091	0.292281	0.176964	0	0.249354	0.234417	0.108856	0.330109	0	0.389098	0	0.28061
p-251-o5	1.19417	1.52848	2.94262	1.05795	0	0	0	0.6242	0	0.55833	0.389193	0.363369	0.141044	2.12172	0.698359	0.351729	0	0.346602	0	1.02033	0.639131	1.07395	4.06681	2.41192	0.597315	1.29218	2.36258	3.37391	2.41118	1.33995
Campylobacteraceae	0.408684	0.357263	0.334303	0.513294	0.575821	0.41187	0.547284	0.379698	0.247087	0.267027	0.705946	0.556589	0.734603	0.484622	0.520285	0.619573	0.509413	0.463315	0.477274	0.425136	0.36939	0.657192	0.267293	0.551491	0.517766	0.349376	0.993153	0.392557	0.330593	0.810281
Clostridia_UCG-014	1.37097	0.771823	1.81506	1.05795	2.12668	1.35073	0.965288	1.20238	0.948319	1.48772	1.14912	0.566683	2.71509	1.03089	1.34252	1.44371	1.36553	1.11231	2.36251	1.29401	3.45165	4.19962	2.69984	0.407859	1.37745	1.68523	0.286683	2.40895	3.26551	0.941454
Clostridia_vadinBB60_group	1.33909	0.808898	0.608167	0.706399	1.62952	0.932464	1.27341	0.539343	0.784054	0.92766	0.688901	1.1723	0.556339	1.64909	1.18922	1.20971	1.04163	2.95673	0.482047	1.01368	1.75246	1.70576	1.52483	1.74526	1.16532	2.90034	1.42318	2.08038	1.55145	1.14236
UCG-010	1.68401	0.851028	0.982133	1.82871	2.55706	2.6132	1.91118	1.22251	1.51427	1.73394	1.69029	1.27179	2.01771	2.26043	2.31806	2.36497	1.41875	3.01862	1.70705	2.06191	1.63219	2.26544	2.37514	1.79404	2.28319	2.9864	1.99782	2.48158	2.34649	1.69362
Butyricicoccaceae	0.799977	0.788675	1.08223	0.991929	1.18429	1.26247	0.769214	0.870141	1.35553	1.23804	0.61788	0.168707	1.16361	0.691828	0.710746	1.00515	0.643229	0.58887	1.19318	1.30464	0.161501	0.225743	0.245766	0.191057	0.360064	0.622969	0.321239	0.157369	0.228181	1.23701
Bradymonadales	1.25649	1.22346	0.889586	0.526498	0.387344	0.636992	0.747668	1.02835	0.946938	0.156055	0.872134	0.66906	1.48684	0.368176	0.613193	0.219279	0.958	0.284709	0.87182	0.325495	0.206171	0	0.177598	0.173442	0.13956	0.345523	0.358354	0.463459	0.126668	0.244081
Tannerellaceae	0.52897	0.407819	0.649719	0.805427	0.560981	0.771297	0.338282	0.670224	0.561813	0.714385	0.808216	1.13192	0.975552	1.00521	0.393311	0.765269	0.570238	0.887726	0.986366	0.830344	0.556663	0.472857	0.688863	0.411924	0.555447	0.63196	0.502976	0.226542	0.472533	0.494803
Sutterellaceae	0.178256	0.220762	0.111434	0.3565	0.31314	0.552571	0.299498	0.153893	0.47623	0.164725	0.255675	0.142752	0.264457	0.191794	0.222979	0.348786	0.250905	0.279404	0.284773	0.48625	0.283486	0.22975	0.235003	0.361789	0.414492	0.622969	0.23165	0.126241	0.441091	0.704015
Desulfovibrionaceae	0.410133	0.348837	0.287085	0.336695	0.528331	0.477104	0.262869	0.212861	0.25537	0.29477	0.384932	0.462863	0.2958	0.426399	0.29266	0.359088	0.293483	0.295319	0.303864	0.397237	0.235379	0.267151	0.373134	0.355014	0.408909	0.439289	0.245729	0.209248	0.22908	0.293893
Anaerovoracaceae	1.28982	1.17459	1.18611	1.42435	1.3416	1.45817	1.39622	1.29155	1.43697	1.57442	1.23292	2.19319	1.21258	0.986369	1.10715	1.43194	0.659956	0.954924	1.19159	1.17311	0.398598	0.507587	0.416188	0.471545	0.678259	0.797657	0.367313	0.432331	0.443786	0.650882
Selenomonadaceae	0.37825	1.21503	0.700714	0.102329	0.19293	0.226401	0	0.149578	0.171167	0.563532	0.339479	0.144194	0.119495	0.265429	0.202849	0.354673	0.206806	0.166228	0.264092	0.72406	0.245688	0	0	0.357724	0.286097	0.131016	0	0.174662	0	0.267326
Acholeplasmataceae	0.276804	0.365689	0.339969	0.349898	0.314624	0.296751	0.262869	0.138072	0.387886	0.265293	0.27414	0.111029	0.168469	0.520584	0.164138	0.256071	0.381679	0.328918	0.26091	0.504849	0.202735	0.117546	0	0.223577	0.191197	0.295429	0.285403	0	0.192247	0.679109
Erysipelotrichaceae	0	0	0	0.194755	0	0	0.191765	0.116498	0	0	0	0	0.105783	0.135283	0.12078	0.101545	0.203765	0.106103	0.112955	0	0	0	0	0	0	0	0	0	0	0
Bacteroidales_BS11_gut_group	0	0	0	0	0	0	0	0	0	0	0	0	0	2.02925	0	0	0	0	0	0	0	0.116211	0	1.5	0	0	0	2.52655	0	0
Helicobacteraceae	0.104345	0	0	0	0.126146	0.259657	0.12928	0	0.339573	0.263559	0.126417	0	0.231155	0	0.280273	0	0.278276	0.137933	0.147955	0.115584	0	0	0	0	0	0	0	0	0	0
Bacteroidaceae	0.101446	0.225817	0.360745	0.173299	0.105369	0	0.290879	0	0	0.305174	0.130678	0.109587	0	0.262004	0.179622	0.101545	0.16727	0.113176	0.119318	0.442407	0.164937	0.305888	0.855697	0.376694	0	0.348092	0.494017	0.515339	0.521044	0.514728
Bacteroidales_UCG-001	0	0	0	0	0	0	0	0.2632	0	0	0	0	0	0	0	0	0	0	0	0	0	0	0.283439	3.10569	0.367042	0	0	0.503234	0	0
T34	0	0	0	0	0	0	0	0	0	0	0	0	0	0	0.133168	0	0	0	0	0	0	0	0	0.117886	0	0.178542	0	0	0	0
Peptococcaceae	0	0	0	0	0	0.107444	0.101269	0	0.111811	0.112706	0	0.111029	0	0	0	0	0	0	0	0.124884	0	0	0	0	0	0	0	0	0	0
Enterobacteriaceae	0	0	0.668606	0	0	0	0	0	0	0	0	0	0	0	0	0	0	0	0	0	0	0	0	0	0	0	0	0	0	0
Coriobacteriaceae	0	0	0	0	0	0	0	0	0	0	0	0.116797	0	0	0	0	0	0	0	0	0	0	0	0	0	0	0	0	0	0
Izemoplasmatales	0	0	0	0	0	0	0.133589	0	0	0.175128	0	0	0	0.277416	0.148653	0.332597	0	0.236963	0	0.184669	0	0.201699	0	0	0.118626	0.136154	0	0	0	0
Atopobiaceae	0	0	0	0	0	0	0	0	0	0	0	0.14131	0	0	0	0	0	0	0	0	0	0	0	0	0	0	0	0	0	0
Veillonellaceae	0	0	0	0	0	0	0	0	0.107669	0	0	0	0	0	0	0	0	0	0	0	0	0	0	0	0	0	0	0	0	0
MVP-15	0	0	0	0	0	0	0	0	0	0	0	0	0	0.102747	0	0	0	0	0	0	0	0	0	0	0	0	0	0	0	0
WCHB1-41	0	0	0	0	0	0	0	0	0	0	0	0	0	0	0	0	0	0.107871	0	0	0	0	0	0	0	0.141292	0	0	0	0
Yersiniaceae	0	0	0	0	0	0	0	0.258885	0	0	0	0	0	0	0	0	0	0	0	0	0	0	0	0	0	0	0	0	0	0
Monoglobaceae	0	0.112909	0	0.113882	0.235968	0	0.107733	0	0	0.138715	0	0	0.103824	0	0.13162	0.144224	0.183997	0.162691	0.135228	0.182011	0	0.126897	0	0	0	0.305704	0	0.212707	0.132058	0.333743
Corynebacteriaceae	0	0	0	0	0	0	0	0	0	0	0	0	0	0	0	0	0	0	0	0	0	0	0	0	0	0.160559	0	0	0	0
Others	1.13475	1.04651	0.379632	0.874746	0.747974	0.842927	0.465407	0.392642	0.746784	1.01436	1.07809	0.331646	0.562216	0.777451	0.624032	0.507726	0.517016	0.694973	0.709547	0.543377	0.527455	2.88523	0.396455	0.627371	0.180032	0.29286	0.505535	0.247294	0.423124	0.305516

## Sheet: famiglia CB_TRT
	CB1_TRT_T0	CB2_TRT_T0	CB3_TRT_T0	CB4_TRT_T0	CB5_TRT_T0	CB8_TRT_T0	CB9_TRT_T0	CB11_TRT_T0	CB12_TRT_T0	CB19_TRT_T0	CB1_TRT_T1	CB2_TRT_T1	CB3_TRT_T1	CB4_TRT_T1	CB5_TRT_T1	CB8_TRT_T1	CB9_TRT_T1	CB11_TRT_T1	CB12_TRT_T1	CB19_TRT_T1	CB1_TRT_T2	CB2_TRT_T2	CB3_TRT_T2	CB4_TRT_T2	CB5_TRT_T2	CB8_TRT_T2	CB9_TRT_T2	CB11_TRT_T2	CB12_TRT_T2	CB19_TRT_T2
Prevotellaceae	12.0415	23.3321	18.5128	15.4576	16.8094	21.5684	21.3961	21.3689	25.0477	18.0842	16.4903	21.7522	8.01329	13.9146	12.5365	18.1136	15.8671	14.714	8.76426	14.8917	16.8081	16.8081	17.5791	19.8524	16.3061	16.3061	22.2412	15.1253	13.1153	17.5791
Oscillospiraceae	13.3001	10.1163	9.4591	12.9434	12.8912	11.5342	13.5071	11.6043	8.18524	12.4359	12.7884	12.0506	11.859	13.9365	13.7065	14.7657	9.10168	11.1791	10.3334	14.8529	10.7725	10.7725	10.6714	12.5227	11.9178	11.9178	11.1953	11.3286	6.56352	10.6714
Lachnospiraceae	11.0843	7.90078	8.94065	8.18123	9.40637	7.60347	10.9196	6.53719	14.8446	8.55601	8.61185	6.71966	8.851	8.96461	13.17	7.31346	8.73995	7.3309	5.92923	8.42118	9.31059	9.31059	10.5965	7.63568	8.61031	8.61031	7.63881	7.66098	5.90467	10.5965
Spirochaetaceae	5.89506	6.65383	7.8063	7.13159	8.1003	12.823	3.61217	12.4329	6.45117	12.0422	7.60905	7.64627	9.15005	9.97592	3.30943	7.17467	5.9867	10.383	10.1782	5.31806	8.35889	8.35889	9.20403	13.6716	8.26572	8.26572	8.82275	12.461	9.50189	9.20403
Ruminococcaceae	6.55257	5.43947	6.41201	3.28335	5.71075	4.85983	5.72751	4.95133	5.79573	5.73184	4.96349	6.11193	6.10178	4.26852	7.04914	4.72058	6.23312	5.90835	3.65839	4.74669	3.88132	3.88132	5.09652	9.01558	5.89041	5.89041	3.73384	8.21727	3.92517	5.09652
Rikenellaceae	6.56868	4.91966	3.69973	4.81515	4.06268	3.78238	5.38463	6.07613	4.2853	2.48121	4.87316	6.1905	6.89927	5.52499	5.20053	5.34287	4.87466	6.35208	4.60692	5.44811	6.54579	6.54579	6.28298	5.87495	5.09226	5.09226	4.63774	4.91725	4.92375	6.28298
Lactobacillaceae	9.88232	7.39299	8.0006	6.79826	8.60764	12.2001	6.83459	9.34574	12.5228	10.1228	6.02682	4.59691	8.16682	4.58079	6.35801	6.99779	7.56972	5.16189	8.1232	7.92746	1.81603	0.37134	0.993829	1.04336	1.20579	1.96781	1.05331	1.2382	1.78323	4.09292
Christensenellaceae	4.64449	3.28915	4.97111	5.24302	8.90812	4.18239	3.20334	3.58153	1.35905	1.85196	6.31229	5.47763	9.9283	5.34404	4.01859	5.14307	5.04999	8.22582	8.54211	5.52005	1.59667	1.59667	0.835802	3.39399	4.56507	4.56507	3.17065	5.35037	8.77539	0.835802
F082	1.65829	0.693077	0.446397	6.45295	1.71588	0	2.88815	0.634786	0.392231	0	7.53403	0.789121	1.98496	3.84677	0	0.722958	6.36107	1.0217	15.3247	12.9631	6.20037	6.20037	0.289381	1.80535	6.08627	6.08627	11.2451	1.9669	17.3405	0.289381
Muribaculaceae	4.07561	3.01666	6.33573	4.15202	3.57327	2.91945	2.34613	3.60603	3.28924	3.6577	3.69888	4.30377	3.70409	2.55673	6.21647	3.79171	2.96966	2.62137	2.79977	3.29958	3.97592	3.97592	4.99268	2.98289	2.2737	2.2737	4.7902	3.9338	3.20749	4.99268
Clostridiaceae	3.60182	3.59719	4.93156	3.48242	1.94437	2.59686	2.34217	3.22961	6.50106	4.97883	1.4621	1.49159	3.75831	2.56257	4.10359	2.57458	2.77852	3.14714	4.6651	3.13356	0.659309	0.659309	0.750689	1.12496	1.24435	1.24435	1.23372	1.48014	0.398547	0.750689
[Eubacterium]_coprostanoligenes_group	1.56321	1.76971	2.22351	1.96743	3.31235	2.26943	1.98214	2.57924	1.44162	1.00203	2.36845	2.68625	3.39454	1.74243	4.0996	2.48307	1.69807	2.81341	2.59525	2.43491	2.86943	2.86943	2.58911	3.23783	2.01305	2.01305	1.94315	1.80399	3.94429	2.58911
UCG-010	3.29562	1.39504	1.21347	2.71587	1.62301	2.89525	2.88683	1.88431	1.20766	0.459263	2.36233	1.84976	2.30675	2.04305	3.04914	3.09164	2.76115	2.97188	1.57443	1.42912	1.98509	1.98509	1.2903	1.92007	1.26644	1.26644	1.20105	1.55167	1.62654	1.2903
Streptococcaceae	2.56881	2.7886	2.88322	2.24405	1.15866	1.31617	3.21653	1.72172	0.818868	5.12943	1.14518	2.02075	2.09339	1.43013	1.67862	2.55171	3.85739	3.25901	1.82655	1.77914	0.672209	0.672209	0.79665	0.686765	0.615548	0.615548	1.19638	0.292055	0.51767	0.79665
Clostridia_UCG-014	0.833172	1.11959	1.52849	1.17244	2.0166	1.74844	1.59046	1.35421	0.734573	0.426458	2.08522	2.5372	3.82127	0.970449	0.314741	1.71283	2.43891	1.58103	1.24297	1.96314	1.34155	1.34155	0.876655	1.20144	1.17661	1.17661	1.55577	0.826496	1.47359	0.876655
Bacteroidales_RF16_group	0	1.26768	0.317846	0.955274	0.931645	0.422594	1.10119	1.59922	1.43302	0.199809	0.742533	1.19466	0.877929	1.32652	0.173971	1.31627	0	0.975091	1.70313	0.47453	2.65874	2.65874	2.54145	1.60139	2.02188	2.02188	1.28195	0.951662	2.20598	2.54145
Clostridia_vadinBB60_group	1.60027	0.693077	0.744466	1.19054	0.860887	1.23552	1.21593	1.26289	0.639956	0	1.33043	0.908125	1.04757	1.6826	1.64276	1.57403	1.68702	1.24543	1.46688	0.37077	1.8948	1.8948	1.03156	1.73046	1.21048	1.21048	0.902345	1.27948	1.31623	1.03156
Anaerovoracaceae	1.24251	1.12699	1.19086	1.62616	1.24416	1.62908	1.55617	1.04461	1.4313	1.88477	1.51262	1.09645	1.52326	1.25502	0.812749	1.47489	1.34108	1.03102	1.1319	1.60898	1.11509	1.11509	0.692813	0.521049	0.671507	0.671507	0.577189	0.613911	0.708855	0.692813
p-251-o5	0	0	0	0	0	0	0	0	0	0.920017	0	0.551114	0	1.25356	0	0	0	0.328138	0.701705	0.294679	4.37724	4.37724	1.33796	0.376048	4.19103	4.19103	1.14504	5.30666	2.0398	1.33796
Paludibacteraceae	2.72836	1.05442	0.548108	1.61453	0.930171	0.622601	0.477403	1.15152	0.682964	0	0.604743	0.851511	1.41133	1.05947	4.09695	0.396559	1.24789	1.28086	0.267988	0.26701	1.37165	1.37165	2.2776	1.01182	0.404966	0.404966	0.357826	0.534441	0.442667	2.2776
Peptostreptococcaceae	1.85651	1.18327	1.42254	1.72699	1.054	1.23714	1.17768	0.973339	1.58613	1.8624	0.526662	0.517608	0.949633	0.986501	2.23373	1.0341	1.22893	0.615258	1.08077	0.646081	0.465816	0.465816	0.3796	0.441378	0.341644	0.341644	0.597414	0.222518	0.313249	0.3796
Hungateiclostridiaceae	0	2.71751	1.98195	0	0	0	0	0	0	3.76953	0	0.345457	0	0	0	0	0	0.119323	0	0	0	0	0	0	6.10246	6.10246	0	4.78612	0	0
Fibrobacteraceae	0.452846	1.27212	0.371527	0.694157	0.543951	0.959708	0.42597	0.786244	0.349223	0.216211	1.04414	0.749838	1.10353	0.823057	0.2417	1.07071	0.685548	0.743903	0.680548	0.457929	1.20252	1.20252	2.17717	0.47962	0.970445	0.970445	1.3084	0.721197	0.757386	2.17717
Others	0.923419	0.795261	0.792496	0.520941	0.862361	0.908094	0.800506	1.1983	0.318258	0.17446	1.04414	0.58462	0.556139	0.570595	0.61089	0.953267	0.780324	1.43933	0.50424	0.522952	0.581912	0.581912	0.830695	0.584786	0.714212	0.714212	0.675203	0.502652	0.600026	0.830695
Succinivibrionaceae	0.807387	1.48686	1.71919	0.966908	0.809293	0.819381	0.299366	0.654832	0.808547	0.12078	0.973713	0.521074	0.484435	0.856622	1.30412	0.439265	1.31897	0.548139	0.167492	0.581058	0.163394	0.163394	1.48095	0	0.677397	0.677397	0.560076	0.109272	0.348545	1.48095
Tannerellaceae	0.551151	0.343576	0.630041	0.540331	1.1395	0.95487	0.38245	1.69054	0.473086	0.393654	0.799179	0.621592	0.979363	0.960233	0.564409	0.823623	0.208508	0.676784	0.541265	0.715254	0.639243	0.639243	1.00092	0.431817	0.399075	0.399075	0.343824	0.65762	0.372075	1.00092
Campylobacteraceae	0.314253	0.469456	0.658294	0.341262	0.766543	0.696797	0.254527	0.387554	0.55394	0	0.460829	0.511831	0.176635	0.412988	0.463479	0.40266	0.595511	0.699157	0.43548	0.325116	0.412785	0.412785	2.42399	1.37831	0.462397	0.462397	0.298707	0.758945	1.17652	2.42399
Butyricicoccaceae	0.839618	0.724176	0.406843	0.546794	0.810767	0.745185	0.695003	0.679333	1.15433	0.770905	0.541972	0.503743	0.472193	0.62313	0.482072	0.898359	0.552861	0.799836	0.520108	0.558922	0.73384	0.73384	0.663875	0.368081	0.310719	0.310719	0.373384	0.427155	0.177949	0.663875
p-2534-18B5_gut_group	0.473796	1.19956	0.648406	0.370993	0.381798	2.27265	1.34385	0.545693	0.674362	0.906597	0.682824	0.711711	0.66107	0.442174	0.847278	0.931914	0.488098	0.669327	0	0.134197	0.232191	0.232191	0.205971	0.446158	0.132534	0.132534	0.168023	0.166889	0.416195	0.205971
Bradymonadales	0.618836	0.776009	0.488777	0.628232	0.381798	0.30001	0.528835	0.363053	0.354384	0	0.404183	0.987845	0.563134	0.877052	1.20319	0.742786	1.0994	0.108136	0.662917	0.452395	0.504515	0.504515	0.221292	0.564072	0.569897	0.569897	0.356271	0.407287	1.22652	0.221292
Bifidobacteriaceae	0.282022	0.422066	0.394129	0.24819	0.197532	0	0.150342	0.167049	0	0.354885	0.163816	0.529162	0.797482	0.417366	1.3413	0.167775	0.304864	0.246103	0.278566	0.213054	0.881468	0.881468	1.2103	0.581599	0.602294	0.602294	0.65031	0.532454	0.520611	1.2103
Sutterellaceae	0.451234	0.36579	0.45346	0.435626	1.10707	0.233879	0.296728	0.327416	0.423197	0.347429	0.2618	0.325816	0.27632	0.474279	0.517928	0.277591	0.385423	0.123052	0.151625	0.204754	0.834169	0.834169	0.839206	0.4844	0.257705	0.257705	0.43717	0.365565	0.238246	0.839206
Desulfovibrionaceae	0.4464	0.287301	0.268403	0.480869	0.601442	0.312913	0.399594	0.472192	0.44384	0.30866	0.454706	0.464461	0.321791	0.589566	0.440903	0.420963	0.314341	0.246103	0.446059	0.600426	0.45005	0.45005	0.401729	0.130661	0.200274	0.200274	0.359382	0.222518	0.300013	0.401729
Acholeplasmataceae	0.348095	0.17475	0	0.453723	0.212274	0.343559	0.449708	0.331871	0.615872	0	0.257207	0.234541	0.110178	0.360452	0.253652	0.27149	0.192712	0.165933	0.155151	0.136964	0.242224	0.242224	0.422156	0.388795	0.244452	0.244452	0.20225	0.131127	0.507375	0.422156
Selenomonadaceae	0.106362	0.299148	0.176581	0.196484	0.16805	0.314526	0.205731	0.151458	0.877359	0.220685	0.205153	0.140956	0	0.202846	0.135458	0.158624	0.232202	0.268476	0	0.250408	0.121829	0.121829	0.76601	0.1211	0.178185	0.178185	0.308042	0.12318	0	0.76601
Bacteroidaceae	0.182105	0.229545	0.423795	0	0.250601	0	0	0.122503	0.204717	0	0.160754	0	0.188877	0.66691	0.123506	0	0	0	0	0.114828	0.603411	0.603411	0.62983	0.215112	0.25476	0.25476	0	0.540401	0.205891	0.62983
Erysipelotrichaceae	0.256237	0.180674	0.114425	0.277921	0	0.222588	0.201775	0.160367	0.289012	0.287785	0	0.159442	0.178384	0.113827	0.132802	0.297419	0.189552	0.188306	0.507766	0.215821	0	0	0	0	0	0	0	0	0	0
Monoglobaceae	0.167601	0.15846	0	0.217166	0	0.224201	0.201775	0	0	0	0	0.101673	0	0.131339	0.272244	0.20133	0	0	0.128705	0	0.127562	0.127562	0	0	0	0	0	0	0.232363	0
T34	0	0	0	0	0	0	0	0	0	0	0	0	0	0	0	0	0	0	0	0	0	0	0.966874	0.109946	0.120753	0.120753	0	0	0	0.966874
Helicobacteraceae	0	0.168826	0.176581	0	0.172472	0	0	0	0.175472	0	0	0.243784	0	0.12988	0	0	0.181654	0	0	0	0	0	0.342151	0.211925	0	0	0	0	0	0.342151
Izemoplasmatales	0	0.214735	0	0.103413	0	0.187103	0	0.151458	0	0	0	0	0	0.143013	0.124834	0.154048	0	0.111865	0	0	0.101763	0.101763	0	0	0	0	0	0	0	0
JS1	0	0	0	0	0	0	0	0	0	0	0	0	0	0	0	0	0	0	0	0	0	0	0	0	0	0	0	0	1.39271	0
Enterobacteriaceae	0.293302	0	0	0	0	0	0.135836	0	0	0	0.165347	0	0	0.170741	0	0	0	0	0	0	0	0	0	0	0	0	0	0	0	0
Peptococcaceae	0.11442	0	0	0	0.110559	0.101616	0.122648	0	0	0	0	0	0	0	0	0.170825	0	0	0	0.110678	0	0	0	0	0	0	0	0	0	0
WCHB1-41	0	0	0	0	0	0	0	0	0	0	0	0	0	0	0.110226	0	0	0	0	0	0.130429	0.130429	0	0.135441	0	0	0.104236	0	0	0
Coriobacteriaceae	0	0	0	0	0	0	0	0	0	0	0	0	0.12242	0	0.301461	0	0	0	0	0	0	0	0	0	0	0	0	0	0	0
Mitochondria	0	0	0	0	0.106137	0.143553	0	0	0	0	0	0	0	0	0	0	0	0	0	0	0	0	0	0	0	0	0	0	0	0
MVP-15	0	0	0	0	0	0	0	0	0	0	0	0	0	0	0	0	0	0	0.243305	0	0	0	0	0	0	0	0	0	0	0
Chloroplast	0	0	0	0	0	0	0	0	0	0	0	0	0	0	0	0	0	0	0	0	0	0	0	0	0	0	0	0	0.242658	0
Oxalobacteraceae	0	0	0	0	0	0	0	0	0	0	0.120949	0	0.111927	0	0	0	0	0	0	0	0	0	0	0	0	0	0	0	0	0
Fusobacteriaceae	0	0	0	0	0.201955	0	0	0	0	0	0	0	0	0	0	0	0	0	0	0	0	0	0	0	0	0	0	0	0	0
Veillonellaceae	0	0	0	0	0	0	0	0	0	0	0	0.190637	0	0	0	0	0	0	0	0	0	0	0	0	0	0	0	0	0	0
Cyanobiaceae	0	0	0	0	0	0	0	0	0	0	0	0	0	0	0	0	0	0	0	0	0	0	0	0	0	0	0	0	0.17942	0
Deferribacteraceae	0	0	0	0	0	0	0	0	0.175472	0	0	0	0	0	0	0	0	0	0	0	0	0	0	0	0	0	0	0	0	0
Aminicenantales	0	0	0	0	0	0	0	0	0	0	0	0	0	0	0	0	0	0	0	0	0	0	0	0	0	0	0	0	0.117652	0
Eggerthellaceae	0.106362	0	0	0	0	0	0	0	0	0	0	0	0	0	0	0	0	0	0	0	0	0	0	0	0	0	0	0	0	0

## Sheet: famiglia NS_CTRL
	NS1_CTRL_T0	NS3_CTRL_T0	NS4_CTRL_T0	NS6_CTRL_T0	NS8_CTRL_T0	NS1_CTRL_T1	NS3_CTRL_T1	NS4_CTRL_T1	NS6_CTRL_T1	NS8_CTRL_T1	NS1_CTRL_T2	NS3_CTRL_T2	NS4_CTRL_T2	NS6_CTRL_T2	NS8_CTRL_T2
Prevotellaceae	17.4244	21.6266	25.0321	38.9669	21.913	12.6849	13.092	14.5966	35.1846	15.5528	21.0609	15.5878	15.355	39.6733	14.8357
Oscillospiraceae	13.047	12.3572	9.85356	3.45809	8.71833	10.0109	11.2044	15.468	5.56881	14.1849	8.62563	9.60217	14.078	7.36656	11.0356
Lachnospiraceae	11.2625	9.07306	11.2002	9.35867	12.8503	7.04293	10.2146	12.0425	9.60986	9.78333	13.1585	9.16891	8.3437	7.83477	9.74519
Spirochaetaceae	9.99117	8.59384	7.2236	1.57115	11.9817	7.10019	9.6571	8.7534	3.50559	10.4906	10.2241	11.507	7.64975	10.2799	12.1032
Ruminococcaceae	4.53424	6.35707	7.43983	11.2417	5.28019	1.90674	3.10623	5.91215	5.91313	5.63302	5.46675	6.43061	6.57297	8.51108	7.05494
Rikenellaceae	6.35677	5.08738	5.47439	2.81481	5.68666	4.62848	4.47548	6.12521	3.10975	6.18825	6.83042	5.55235	8.80228	4.03704	5.96233
Lactobacillaceae	6.61561	4.87248	5.50428	3.97076	3.97147	0.202317	16.8515	10.8419	11.2298	6.41624	1.99199	2.39361	1.9263	0.749142	1.23471
Muribaculaceae	3.1959	3.10999	3.47204	2.64133	3.01355	0.557326	3.62068	3.78408	2.15405	2.33572	4.13761	2.20899	3.48466	4.70294	1.45938
F082	0.159871	2.18366	0	0	0.441418	11.7229	3.76543	0	0	1.94643	2.98971	10.0632	0.888751	0	3.18951
[Eubacterium]_coprostanoligenes_group	1.44341	3.2162	2.98859	3.53996	1.8537	2.25221	0.717876	1.11889	1.74873	2.13409	3.27625	3.33483	3.79444	1.58152	2.9994
Christensenellaceae	3.70748	2.3998	0.54322	1.08577	1.71907	3.27906	2.32185	2.40492	1.5237	3.30971	1.13236	2.69881	6.15768	0.135262	3.07429
Bacteroidales_RF16_group	1.94738	1.31044	0.126576	0	2.54107	4.39372	0.69636	1.07679	0	2.06275	2.48567	3.72113	4.32606	0.520237	4.26292
UCG-010	1.63525	1.65998	2.17288	1.16374	1.54561	1.46394	1.50617	2.06172	1.15497	2.31555	1.36885	2.07773	2.66219	0.59307	1.76277
Clostridia_vadinBB60_group	1.05819	0.949793	1.17961	0.869396	0.741738	9.73603	0.903703	0.788456	0.676445	2.09067	0.973555	1.31259	1.35274	0.353761	1.1675
Clostridiaceae	0.627303	1.52165	1.36069	4.29045	1.00322	0	1.98736	0.387849	4.3691	0.552135	0.483325	1.1109	0.902278	1.60233	1.39217
p-251-o5	1.21197	2.69499	0.230297	0	1.91972	1.10129	1.04063	0	0	1.20973	0	2.89196	1.34868	0	7.47739
Anaerovoracaceae	1.4632	2.04656	2.15706	0.805068	1.81486	3.10538	1.13843	1.83335	1.01263	1.63624	0.714631	0.679771	1.208	0.863594	0.591432
Clostridia_UCG-014	1.88191	1.36973	0.870207	1.01559	1.27377	0.328288	1.88174	1.92904	1.74195	1.36793	1.54319	1.50894	1.9236	0.821975	1.01964
Bradymonadales	1.94586	0.73365	1.42046	0.723197	0.270547	0.204226	1.76046	2.47764	1.99273	0.11477	1.19278	0.514364	1.18771	0	0.476218
Campylobacteraceae	0.564877	0.381646	0.866691	0.159844	0.581222	6.28328	0.445983	0.361057	0.155894	0.625029	0.92177	0.57946	0.35036	1.72719	0.481979
Succinivibrionaceae	0.219251	0.135861	2.30825	1.63743	3.15077	0.545874	0.291454	0.403159	0.393124	1.96814	2.59615	0	0.169093	0.176881	0.115214
Butyricicoccaceae	1.85907	0.894214	0.652216	0.465887	0.708081	0.335923	1.54334	1.14696	1.94122	0.742901	0.450528	0.359628	0.64661	0.436999	0.478138
Others	1.9215	0.573087	1.26048	0.483431	1.34885	0.442807	0.365784	0.459295	0.493439	0.897995	0.453981	0.359628	0.496456	0.436999	0.385967
Peptostreptococcaceae	0.373032	1.11777	0.861417	2.09162	0.309381	0	1.00933	0.266646	1.56843	0.116321	0.402196	0.469544	0.232671	1.08209	0.199704
Fibrobacteraceae	1.12671	0.622491	0.71902	0	0.520382	0.454259	0.580952	0.48226	0.103026	0.468384	2.70662	0.700047	0.193442	0.312142	0.178582
Tannerellaceae	0.475045	0.627432	0.655732	0.333333	0.464719	0.80736	0.684623	0.327886	0.69949	1.08566	0.645584	0.452469	0.386884	0.707523	0.750811
p-2534-18B5_gut_group	0.883096	1.40925	0.316439	0	0.442713	0.648942	0.516402	1.49654	0	0.69172	0.302078	0.587997	0.921216	0.124857	0.453175
Selenomonadaceae	0.345626	0.308775	0.743632	2.12476	0.796106	0.122154	0.29341	0.214338	0.355168	0.642089	0.46779	0.25398	0.129863	1.07169	0.215066
Paludibacteraceae	0.57858	0.359415	0.314681	0.107212	0.534621	0.753918	0.794163	0.821628	0	0.567644	0.119105	0.251846	1.68687	0	1.05805
Desulfovibrionaceae	0.368464	0.355709	0.743632	0.598441	0.497081	1.76741	0.391213	0.34192	0.119293	0.437365	0.414279	0.241175	0.223202	0.166476	0.384047
Sutterellaceae	0.190322	0.271722	0.448289	0.842105	0.182522	0.259577	0.205387	0.165857	0.658822	0.193868	0.585169	0.621078	0.438288	1.65435	0.288035
Bacteroidaceae	0.152258	0.229729	0	0.194932	0.174755	2.52706	0	0	0.104381	0.184562	0	0.831306	0.28137	0.260119	0.714327
Acholeplasmataceae	0.580103	0.585438	0.191621	0	0.551449	0.1985	0.819592	0.445261	0	0.662252	0.374577	0.163273	0.40988	0	0
Helicobacteraceae	0	0	0.240845	0	0	1.54983	0.103672	0.118651	0.751003	0	0.26065	0	0	0.946832	0
Streptococcaceae	0	0	0	0.152047	0	0	0.907615	0.461847	0.334834	0.220234	0.167438	0.336151	0.381473	0.447404	0.195864
Bifidobacteriaceae	0	0.1161	0	0	0	0	0.307102	0.131409	0.295521	0.145788	0.443624	0.597601	0.257021	0.2185	0.211226
Monoglobaceae	0.161393	0.201322	0.188105	0.173489	0.278314	0.122154	0	0.215613	0	0.226437	0.253746	0.340419	0.219144	0	0.240029
Hungateiclostridiaceae	0	0	0	0	0	0	0	0	0	0.187664	0.112201	0	0	0	2.22171
Pasteurellaceae	0	0	0	1.73879	0	0	0	0	0	0	0	0	0	0	0
Deferribacteraceae	0	0	0.348083	0.132554	0.289964	0	0	0	0	0	0	0	0	0.2185	0
Izemoplasmatales	0	0.177855	0.205685	0.150097	0	0	0.115408	0	0	0.145788	0.165712	0	0	0	0
Veillonellaceae	0	0	0	0.42885	0	0	0	0	0.176228	0	0	0	0	0.124857	0
MVP-15	0	0	0	0	0	0.618403	0	0	0	0	0	0	0	0	0
Erysipelotrichaceae	0	0	0	0.107212	0	0	0.144749	0	0.222319	0	0	0	0	0	0
WCHB1-41	0	0	0	0	0	0	0	0	0	0	0	0.113117	0.151507	0	0.119054
Peptococcaceae	0	0	0	0	0	0	0	0.126306	0	0	0	0	0.109572	0	0
Yersiniaceae	0	0	0	0	0	0	0	0	0.208763	0	0	0	0	0	0
Moraxellaceae	0	0	0	0	0	0	0	0	0.16945	0	0	0	0	0	0
Corynebacteriaceae	0	0	0.14943	0	0	0	0	0	0	0	0	0	0	0	0

## Sheet: famiglia NS_TRT
	NS1_TRT_T0	NS3_TRT_T0	NS4_TRT_T0	NS8_TRT_T0	NS9_TRT_T0	NS1_TRT_T1	NS3_TRT_T1	NS4_TRT_T1	NS8_TRT_T1	NS9_TRT_T1	NS1_TRT_T2	NS3_TRT_T2	NS4_TRT_T2	NS8_TRT_T2	NS9_TRT_T2
Prevotellaceae	15.6199	14.9757	27.8701	25.9346	9.2071	18.9453	12.3325	31.2526	23.5217	17.0184	24.3191	16.0987	25.6493	14.4277	17.8289
Oscillospiraceae	15.5439	15.0225	6.61148	9.57779	17.5598	10.2541	12.859	9.10365	13.5815	10.2435	11.1069	12.1461	11.8202	13.9592	9.40368
Lachnospiraceae	15.1379	10.8293	14.4439	12.7784	9.56923	8.76055	7.45067	10.9567	12.3633	4.88515	11.9136	8.39211	9.19128	13.9809	11.9634
Spirochaetaceae	11.7493	8.31847	7.73479	6.79901	5.5929	4.91027	13.7137	5.47932	5.92984	9.00032	6.68766	6.89605	5.62702	4.87952	12.3676
Ruminococcaceae	4.48742	5.88929	7.85247	9.03602	4.00947	5.73766	6.4976	6.41363	6.67646	3.97178	6.73444	4.22368	5.22229	6.96787	7.53103
Lactobacillaceae	5.88902	5.9044	4.61627	6.18728	5.60947	9.7726	5.12131	6.11192	7.60641	4.60841	6.59752	3.875	7.90741	8.66633	2.20104
Rikenellaceae	3.31822	6.92475	3.12253	4.05821	5.23787	3.74621	5.65608	2.97616	4.48079	5.70962	4.42269	6.30921	4.28935	3.82195	6.89783
Christensenellaceae	2.93375	4.85534	0.817074	0.401823	11.6805	4.05228	10.9201	2.87299	2.16364	7.62668	3.61825	1.77237	1.00875	1.09438	1.52069
Muribaculaceae	2.64683	2.13593	3.54378	1.87717	3.12899	4.61033	2.20961	4.10122	3.27031	2.82326	2.28551	3.44605	5.23452	4.09137	2.08316
F082	0.219493	0.804184	0	0.241894	0.508876	0	1.02361	0.249148	0.783062	14.7486	1.78231	12.5026	0.602807	0	6.61659
[Eubacterium]_coprostanoligenes_group	1.00852	2.17523	1.55257	2.08908	1.77515	2.54951	2.36053	1.63114	1.7594	2.94801	2.39848	3.27368	2.75849	3.95582	2.40986
UCG-010	1.52641	2.41255	0.928068	1.24145	3.74675	5.1337	1.72077	1.13869	1.17515	2.0117	1.34871	1.51184	1.53086	1.3002	1.43312
Succinivibrionaceae	2.19206	0.29779	2.69461	4.3181	0	0.686602	0.37565	5.35474	1.31431	0.509019	0	0.385526	0.825345	1.75703	0
Anaerovoracaceae	1.05443	2.145	2.01661	0.849626	3.00355	0.994705	1.46159	0.813625	1.21822	1.39514	0.755371	1.21053	0.809449	1.57798	0.794867
Bacteroidales_RF16_group	0.971222	2.8479	0.669974	1.15749	1.20473	0	1.28771	0.513869	1.07795	1.34496	3.69813	0.885526	0.972073	1.42738	1.98885
Clostridia_UCG-014	1.57088	1.92279	1.4135	1.45136	2.09467	1.27526	1.24506	0.572263	0.59199	1.47974	0.854642	0.502632	0.86814	1.82229	0.555733
Clostridiaceae	1.56945	1.0279	0.936092	0.987565	1.46509	2.45769	1.05805	0.539173	0.462769	0.724097	1.03036	1.56711	0.975741	1.78046	1.59984
p-251-o5	0	0	0.157798	0	2.86627	0	2.29163	0.757178	0	0.911933	0.787321	4.90263	0.739753	0	2.34418
Others	2.74438	2.4579	0.698057	0.443805	0.835503	1.58235	0.938305	0.93236	0.823927	0.887557	0.483803	0.551316	0.992859	0.667671	0.589414
Streptococcaceae	0	0.182907	0	0	0.416568	2.57705	0.902216	1.66618	1.2889	0.830203	1.8154	2.14342	1.55287	0.880187	0.978427
Clostridia_vadinBB60_group	1.50059	1.30756	0.69672	0.869617	1.55266	1.32015	2.57378	0.371776	0.790793	1.21161	0.53515	0.310526	0.639489	0.230924	1.06095
Campylobacteraceae	0.454767	0.365813	1.61008	1.50134	0.586982	0.658036	0.142714	0.543066	1.0647	0.484643	0.433597	0.260526	1.29121	3.20281	0.410906
p-2534-18B5_gut_group	1.10464	1.50407	2.17842	0.697693	0.953846	1.12529	0.321517	0.665693	0.703541	0.108973	0.756513	0.172368	0.882813	0.573963	0.665196
Bradymonadales	0.618311	0.296278	0.926731	0.609732	0.759763	2.51584	0.549532	0.597567	1.72296	0.329787	0.423328	0.375	1.51252	0.334672	0.59615
Butyricicoccaceae	1.46616	0.882789	0.619158	0.793651	1.9645	1.08448	0.464231	0.467153	0.874732	0.40148	0.484944	0.459211	0.727526	0.615797	0.395749
Selenomonadaceae	1.09747	0.154186	1.14203	1.52333	0	0.310144	0	0.62871	0.27501	0.116142	0.492931	0.521053	0.729972	2.06325	0
Tannerellaceae	0.520759	0.553255	0.870565	0.391828	0.494675	0.525408	0.659438	0.432117	0.752137	0.820166	0.400507	0.521053	0.490316	1.02577	0.33344
Sutterellaceae	0.407425	0.349185	0.554969	1.02355	0	0.187719	0.187005	0.43017	0.617393	0.164893	0.353724	0.757895	0.926832	1.32363	0.589414
Paludibacteraceae	0.936792	0.442906	0.160473	0.553756	1.00118	0.136708	0.306753	0.249148	0.300413	0	0.672075	0.377632	1.16771	0	0.894225
Peptostreptococcaceae	0.117637	0.66965	0.488105	0.205909	0.52071	1.23037	0.329719	0.218005	0.319189	0.230851	0.390237	0.438158	0.363152	1.00402	0.559101
Fibrobacteraceae	0.162109	0.654533	0.216638	0	0.669822	0	0.475714	0.340633	0.112655	1.00943	0.708589	0.925	0.328915	0.137216	1.09799
Bifidobacteriaceae	0	0	0.155124	0	0	0.805966	0.234576	0.36983	0.556648	0	0.457559	0.807895	0.884036	0.590696	0.730874
Desulfovibrionaceae	0.262531	0.338604	0.522874	0.421814	0.319527	0.43665	0.393694	0.346472	0.462769	0.372803	0.192837	0.126316	0.278783	0.42336	0.165036
Monoglobaceae	0.116202	0.179883	0.272804	0.221902	0.20355	0	0.226374	0.105109	0.149102	0	0.188272	0.146053	0.158955	0.220884	0.355333
Bacteroidaceae	0.123375	0.291744	0.167159	0	0.52071	0	0.180443	0	0.123699	0	0.181426	0.418421	0.11616	0.23929	0.138091
Helicobacteraceae	0	0	0.569679	0.945584	0.123077	0.164254	0	0	0.28716	0	0	0	0	0.187416	0
Acholeplasmataceae	0.226666	0.240348	0.152449	0.103954	0	0	0.160759	0	0	0	0.112963	0.117105	0.140614	0	0.343544
Hungateiclostridiaceae	0	0	0	0	0	0	0.810354	0	0	0	0	0	0	0	0
Izemoplasmatales	0.255358	0.122442	0	0.151933	0	0.108142	0	0	0	0	0	0	0	0	0
Peptococcaceae	0.103291	0.126976	0	0	0	0.14589	0	0	0.106028	0	0	0	0	0.127175	0
Veillonellaceae	0	0	0.104307	0	0	0.1918	0	0.293917	0	0	0	0	0	0	0
Deferribacteraceae	0	0	0.548282	0	0	0	0	0	0	0	0	0	0	0	0
T34	0	0	0	0	0	0	0	0	0	0	0	0.156579	0.167514	0	0
Coriobacteriaceae	0	0	0	0	0	0.113243	0	0	0.132535	0	0	0	0	0	0
Oxalobacteraceae	0	0	0	0	0	0	0.101704	0	0	0.124745	0	0	0	0	0
Erysipelotrichaceae	0	0	0	0	0	0.188739	0	0	0	0	0	0	0	0	0

[truncated: 4 more sheets: genere CB_CTRL, genere CB_TRT, genere NS_CTRL, genere NS_TRT]
