# Supplementary material for: Comparison of the Faecal Microbiota Composition Following a Dairy By-Product Supplemented Diet in Nero Siciliano and Large White × Landrace Pig Breeds
Source: Animals (Basel). 2023 Jul 16;13(14):2323. doi: 10.3390/ani13142323 (PMC10376647; doi:10.3390/ani13142323)
Supplement: Supplementary file 1 [file animals-13-02323-s001.zip › Table S2.xlsx]

## Sheet: stime_richness
	Observed	Chao1	Shannon
CB1_CTRL_T0	101	101	3.58199
CB2_CTRL_T0	99	99	3.45716
CB3_CTRL_T0	99	99	3.55255
CB4_CTRL_T0	97	97	3.54793
CB5_CTRL_T0	99	99	3.50388
CB8_CTRL_T0	102	102	3.49895
CB9_CTRL_T0	93	93	3.3912
CB10_CTRL_T0	104	104	3.45994
CB12_CTRL_T0	101	101	3.52359
CB19_CTRL_T0	97	97	3.41808
CB1_CTRL_T1	102	102	3.47437
CB2_CTRL_T1	97	97	3.3227
CB3_CTRL_T1	100	100	3.60203
CB4_CTRL_T1	98	98	3.52245
CB5_CTRL_T1	99	99	3.40522
CB8_CTRL_T1	97	97	3.51106
CB9_CTRL_T1	97	97	3.36931
CB10_CTRL_T1	95	95	3.37415
CB12_CTRL_T1	101	101	3.57827
CB19_CTRL_T1	99	99	3.64703
CB1_CTRL_T2	89	89	3.35059
CB2_CTRL_T2	85	85	3.08718
CB3_CTRL_T2	86	86	3.3205
CB4_CTRL_T2	87	87	3.37909
CB5_CTRL_T2	98	98	3.4472
CB8_CTRL_T2	96	96	3.49071
CB9_CTRL_T2	87	87	3.23531
CB10_CTRL_T2	90	90	3.39244
CB12_CTRL_T2	92	92	3.32101
CB19_CTRL_T2	95	95	3.33649
CB1_TRT_T0	101	101	3.50147
CB2_TRT_T0	106	106	3.51759
CB3_TRT_T0	101	101	3.5346
CB4_TRT_T0	103	103	3.55891
CB5_TRT_T0	103	103	3.50638
CB8_TRT_T0	96	96	3.33474
CB9_TRT_T0	100	100	3.51529
CB11_TRT_T0	93	93	3.29172
CB12_TRT_T0	100	100	3.4511
CB19_TRT_T0	99	99	3.37823
CB1_TRT_T1	104	104	3.52792
CB2_TRT_T1	100	100	3.5075
CB3_TRT_T1	99	99	3.45547
CB4_TRT_T1	105	105	3.58731
CB5_TRT_T1	101	101	3.58644
CB8_TRT_T1	95	95	3.49261
CB9_TRT_T1	103	103	3.54179
CB11_TRT_T1	93	93	3.45805
CB12_TRT_T1	92	92	3.30006
CB19_TRT_T1	105	105	3.43873
CB1_TRT_T2	99	99	3.53706
CB2_TRT_T2	99	99	3.52378
CB3_TRT_T2	104	104	3.59636
CB4_TRT_T2	97	97	3.36435
CB5_TRT_T2	94	94	3.46557
CB8_TRT_T2	94	94	3.47124
CB9_TRT_T2	97	97	3.39293
CB11_TRT_T2	86	86	3.38176
CB12_TRT_T2	93	93	3.30563
CB19_TRT_T2	104	104	3.6002
NS1_CTRL_T0	103	103	3.50257
NS3_CTRL_T0	103	103	3.52341
NS4_CTRL_T0	103	103	3.59753
NS6_CTRL_T0	97	97	3.25643
NS8_CTRL_T0	104	104	3.51008
NS1_CTRL_T1	81	81	3.08975
NS3_CTRL_T1	99	99	3.35794
NS4_CTRL_T1	103	103	3.48569
NS6_CTRL_T1	100	100	3.17974
NS8_CTRL_T1	100	100	3.52235
NS1_CTRL_T2	98	98	3.52165
NS3_CTRL_T2	94	94	3.46044
NS4_CTRL_T2	92	92	3.43616
NS6_CTRL_T2	70	70	3.13499
NS8_CTRL_T2	85	85	3.38107
NS1_TRT_T0	103	103	3.36147
NS3_TRT_T0	99	99	3.51544
NS4_TRT_T0	106	106	3.59437
NS8_TRT_T0	101	101	3.48283
NS9_TRT_T0	84	84	3.42626
NS1_TRT_T1	105	105	3.50758
NS3_TRT_T1	98	98	3.409
NS4_TRT_T1	99	99	3.42065
NS8_TRT_T1	99	99	3.54349
NS9_TRT_T1	103	103	3.31606
NS1_TRT_T2	100	100	3.50081
NS3_TRT_T2	98	98	3.48515
NS4_TRT_T2	104	104	3.47117
NS8_TRT_T2	104	104	3.73306
NS9_TRT_T2	86	86	3.32367
